# Supplementary material for: The Association between Medical Utilization and Chronic Obstructive Pulmonary Disease Severity: A Comparison of the 2007 and 2011 Guideline Staging Systems
Source: Healthcare (Basel). 2022 Apr 13;10(4):721. doi: 10.3390/healthcare10040721 (PMC9024555; doi:10.3390/healthcare10040721)
Supplement: Supplementary file 1 [file healthcare-10-00721-s001.zip]

Archive with 1 entries (1 files):
- healthcare-1608271-supplementary.pdf
